# Supplementary material for: Non-polyadenylated transcription in embryonic stem cells reveals novel non-coding RNA related to pluripotency and differentiation
Source: Nucleic Acids Res. 2013 Apr 27;41(12):6300–15. doi: 10.1093/nar/gkt316 (PMC3695530; doi:10.1093/nar/gkt316)
Supplement: Supplementary Data [file supp_gkt316_suppl_data.zip]

Archive with 2 entries (2 files):
- nar-00219-v-2013-File010.pdf
- nar-00219-v-2013-File011.rar
